# Supplementary material for: Bis[2-(hy­droxy­imino­meth­yl)phenolato]nickel(II): a second monoclinic polymorph
Source: Acta Crystallogr Sect E Struct Rep Online. 2011 Jan 15;67(Pt 2):m222–3. doi: 10.1107/S1600536811001383 (PMC3051639; doi:10.1107/S1600536811001383)
Supplement: Supplementary file 1 [file e-67-0m222-sup1.cif]

##############################################################################
###                                                                        ###
###        Electronic paper (Acta Crystallographica Section E)             ###
###                                                                        ###
##############################################################################
#                                                                            #
# This CIF contains the data in a paper accepted for publication in Acta     #
# Crystallographica Section E. It conforms to the requirements of Notes      #
# for Authors for Section E, and has been peer reviewed under the auspices   #
# of the IUCr Commission on Journals.                                        #
#                                                                            #
# Full details of the Crystallographic Information File format               #
# are given in the paper "The Crystallographic Information File (CIF):       #
# a New Standard Archive File for Crystallography" by S. R. Hall, F. H.      #
# Allen and I. D. Brown [Acta Cryst. (1991), A47, 655-685].                  #
#                                                                            #
# The current version of the core CIF dictionary is obtainable from          #
# ftp://ftp.iucr.org/pub/cif_core.dic. The current version number is 2.4.    #
#                                                                            #
# Software is freely available for graphical display of the structure(s) in  #
# this CIF.  For information consult the CIF home page http://www.iucr.org/  #
# cif/home.html                                                              #
#                                                                            #
# This file may be used for bona fide research purposes within the           #
# scientific community so long as proper attribution is given to the journal # 
# article from which it was obtained.                                        #
#                                                                            #
##############################################################################
                                             
data_I
_audit_creation_method     SHELXL-97
_chemical_name_systematic
;
Bis[2-(hydroxyiminomethyl)phenolato]nickel(II)
;
_chemical_name_common     ?
_chemical_formula_moiety     'C14 H12 N2 Ni O4'
_chemical_formula_sum     'C14 H12 N2 Ni O4'
_chemical_formula_iupac     '[Ni (C7 H6 N O2)2]'
_chemical_formula_weight     330.97
_chemical_melting_point     ?
_symmetry_cell_setting     monoclinic
_symmetry_space_group_name_H-M     'P 21/c'
_symmetry_space_group_name_Hall     '-P 2ybc'
loop_
    _symmetry_equiv_pos_as_xyz
    'x, y, z'
    '-x, y+1/2, -z+1/2'
    '-x, -y, -z'
    'x, -y-1/2, z-1/2'
_cell_length_a     4.9912(2)
_cell_length_b     7.4717(3)
_cell_length_c     17.4152(7)
_cell_angle_alpha     90.00
_cell_angle_beta     90.653(3)
_cell_angle_gamma     90.00
_cell_volume     649.42(5)
_cell_formula_units_Z     2
_cell_measurement_reflns_used     1800
_cell_measurement_theta_min     2.34
_cell_measurement_theta_max     26.07
_cell_measurement_temperature     296(2)
_cell_special_details     ?
_exptl_crystal_description     prizm
_exptl_crystal_colour     green
_exptl_crystal_size_max     0.53
_exptl_crystal_size_mid     0.36
_exptl_crystal_size_min     0.11
_exptl_crystal_density_diffrn     1.693
_exptl_crystal_density_meas     ?
_exptl_crystal_F_000     340
_exptl_absorpt_coefficient_mu     1.511
_exptl_absorpt_correction_type     numerical
_exptl_absorpt_process_details     '(SADABS; Sheldrick, 2002)'
_exptl_absorpt_correction_T_min     0.5014
_exptl_absorpt_correction_T_max     0.8514
_exptl_special_details
;
Numerical absorption corrections based on indexed crystal faces were applied
using the Crystal Faces plugin in Bruker <i>APEX2</i> software (Bruker, 2007)
;
_diffrn_ambient_temperature     296(2)
_diffrn_radiation_type     MoK\a
_diffrn_radiation_wavelength     0.71073
_diffrn_radiation_source     'fine-focus sealed tube'
_diffrn_radiation_monochromator     graphite
_diffrn_measurement_device_type     'Bruker SMART APEXII'
_diffrn_measurement_method     '\f and \w'
_diffrn_detector_area_resol_mean     ?
_diffrn_reflns_number     4678
_diffrn_reflns_av_R_equivalents     0.0277
_diffrn_reflns_av_sigmaI/netI     0.0258
_diffrn_reflns_theta_min     2.34
_diffrn_reflns_theta_max     26.44
_diffrn_reflns_theta_full     26.44
_diffrn_measured_fraction_theta_max     0.999
_diffrn_measured_fraction_theta_full     0.999
_diffrn_reflns_limit_h_min     -6
_diffrn_reflns_limit_h_max     6
_diffrn_reflns_limit_k_min     -9
_diffrn_reflns_limit_k_max     8
_diffrn_reflns_limit_l_min     -19
_diffrn_reflns_limit_l_max     21
_diffrn_standards_number     ?
_diffrn_standards_interval_count     ?
_diffrn_standards_interval_time     ?
_diffrn_standards_decay_%     ?
_refine_special_details
;
Refinement of <i>F</i>^2^ against ALL reflections. The weighted <i>R</i>-factor
<i>wR</i> and goodness of fit <i>S</i> are based on <i>F</i>^2^, conventional
<i>R</i>-factors <i>R</i> are based on <i>F</i>, with <i>F</i> set to zero for
negative <i>F</i>^2^. The threshold expression of <i>F</i>^2^ >
\s(<i>F</i>^2^) is used only for calculating <i>R</i>-factors(gt) <i>etc</i>.
and is not relevant to the choice of reflections for refinement.
<i>R</i>-factors based on <i>F</i>^2^ are statistically about twice as large
as those based on <i>F</i>, and <i>R</i>- factors based on ALL data will be
even larger.
;
_reflns_number_total     1342
_reflns_number_gt     1096
_reflns_threshold_expression     I>2\s(I)
_refine_ls_structure_factor_coef     Fsqd
_refine_ls_matrix_type     full
_refine_ls_R_factor_all     0.0417
_refine_ls_R_factor_gt     0.0298
_refine_ls_wR_factor_gt     0.0674
_refine_ls_wR_factor_ref     0.0721
_refine_ls_goodness_of_fit_ref     1.064
_refine_ls_restrained_S_all     1.064
_refine_ls_number_reflns     1342
_refine_ls_number_parameters     121
_refine_ls_number_restraints     0
_refine_ls_hydrogen_treatment     refall
_refine_ls_weighting_scheme     calc
_refine_ls_weighting_details
         'calc w=1/[\s^2^(Fo^2^)+(0.0300P)^2^+0.3216P] where P=(Fo^2^+2Fc^2^)/3'
_atom_sites_solution_hydrogens     geom
_atom_sites_solution_primary     direct
_atom_sites_solution_secondary     difmap
_refine_ls_shift/su_max     0.005
_refine_ls_shift/su_mean     0.001
_refine_diff_density_max     0.275
_refine_diff_density_min     -0.264
_refine_ls_extinction_method     none
_refine_ls_extinction_coef     ?
loop_
    _atom_type_symbol
    _atom_type_description
    _atom_type_scat_dispersion_real
    _atom_type_scat_dispersion_imag
    _atom_type_scat_source
    'C' 'C' 0.0033 0.0016
                         'International Tables Vol C Tables 4.2.6.8 and 6.1.1.4'
    'H' 'H' 0.0000 0.0000
                         'International Tables Vol C Tables 4.2.6.8 and 6.1.1.4'
    'N' 'N' 0.0061 0.0033
                         'International Tables Vol C Tables 4.2.6.8 and 6.1.1.4'
    'O' 'O' 0.0106 0.0060
                         'International Tables Vol C Tables 4.2.6.8 and 6.1.1.4'
    'Ni' 'Ni' 0.3393 1.1124
                         'International Tables Vol C Tables 4.2.6.8 and 6.1.1.4'
_computing_data_collection     'APEX2 (Bruker, 2007)'
_computing_cell_refinement     'SAINT (Bruker, 2007)'
_computing_data_reduction     'SAINT (Bruker, 2007)'
_computing_structure_solution     'SHELXS97 (Sheldrick, 2008)'
_computing_structure_refinement     'SHELXL97 (Sheldrick, 2008)'
_computing_molecular_graphics     'SHELXTL (Sheldrick, 2008)'
_computing_publication_material     'SHELXTL (Sheldrick, 2008)'
loop_
    _atom_site_type_symbol
    _atom_site_label
    _atom_site_fract_x
    _atom_site_fract_y
    _atom_site_fract_z
    _atom_site_U_iso_or_equiv
    _atom_site_adp_type
    _atom_site_calc_flag
    _atom_site_refinement_flags
    _atom_site_occupancy
    _atom_site_disorder_assembly
    _atom_site_disorder_group
    C C1 0.0820(4) 0.3351(3) 0.41130(12) 0.0363(5) Uani d . 1 . .
    C C2 0.0261(5) 0.4911(3) 0.36993(13) 0.0383(5) Uani d . 1 . .
    C C3 -0.1766(5) 0.4888(4) 0.31268(15) 0.0471(6) Uani d . 1 . .
    C C4 -0.3212(6) 0.3375(4) 0.29774(16) 0.0540(7) Uani d . 1 . .
    C C5 -0.2652(6) 0.1845(4) 0.33888(16) 0.0530(7) Uani d . 1 . .
    C C6 -0.0674(5) 0.1815(4) 0.39413(15) 0.0482(6) Uani d . 1 . .
    C C7 0.1642(5) 0.6566(3) 0.38506(14) 0.0415(6) Uani d . 1 . .
    H H3 -0.208(5) 0.586(3) 0.2867(14) 0.040(7) Uiso d . 1 . .
    H H4 -0.455(6) 0.342(4) 0.2600(17) 0.071(9) Uiso d . 1 . .
    H H5 -0.369(6) 0.088(4) 0.3311(16) 0.064(9) Uiso d . 1 . .
    H H6 -0.029(5) 0.081(4) 0.4202(15) 0.048(7) Uiso d . 1 . .
    H H7 0.106(5) 0.757(3) 0.3582(13) 0.037(6) Uiso d . 1 . .
    H H2 0.578(7) 0.828(5) 0.4672(18) 0.074(11) Uiso d . 1 . .
    N N1 0.3534(4) 0.6733(3) 0.43480(11) 0.0386(4) Uani d . 1 . .
    Ni Ni1 0.5000 0.5000 0.5000 0.03283(15) Uani d S 1 . .
    O O1 0.2671(3) 0.3269(2) 0.46661(9) 0.0413(4) Uani d . 1 . .
    O O2 0.4542(4) 0.8474(3) 0.43860(12) 0.0586(5) Uani d . 1 . .
loop_
    _atom_site_aniso_label
    _atom_site_aniso_U_11
    _atom_site_aniso_U_22
    _atom_site_aniso_U_33
    _atom_site_aniso_U_12
    _atom_site_aniso_U_13
    _atom_site_aniso_U_23
    C1 0.0337(11) 0.0407(13) 0.0346(12) -0.0023(10) 0.0046(9) -0.0038(10)
    C2 0.0372(11) 0.0425(12) 0.0355(12) 0.0022(11) 0.0022(9) -0.0003(11)
    C3 0.0458(14) 0.0516(16) 0.0436(14) 0.0049(14) -0.0054(11) 0.0030(13)
    C4 0.0467(15) 0.069(2) 0.0457(15) -0.0028(15) -0.0113(12) -0.0060(15)
    C5 0.0522(16) 0.0531(17) 0.0536(16) -0.0145(14) -0.0064(13) -0.0100(14)
    C6 0.0537(16) 0.0421(15) 0.0488(15) -0.0064(13) -0.0030(12) -0.0010(12)
    C7 0.0470(14) 0.0384(13) 0.0391(13) 0.0027(11) -0.0033(11) 0.0092(11)
    N1 0.0450(11) 0.0306(10) 0.0401(10) -0.0052(9) -0.0023(9) 0.0034(9)
    Ni1 0.0366(2) 0.0295(2) 0.0324(2) -0.00221(19) -0.00104(15) 0.00314(18)
    O1 0.0474(10) 0.0329(9) 0.0434(9) -0.0062(7) -0.0100(7) 0.0056(7)
    O2 0.0717(14) 0.0338(10) 0.0698(13) -0.0151(9) -0.0272(11) 0.0166(9)
_geom_special_details
;
All e.s.d.'s (except the e.s.d. in the dihedral angle between two l.s. planes)
are estimated using the full covariance matrix. The cell e.s.d.'s are taken
into account individually in the estimation of e.s.d.'s in distances, angles
and torsion angles; correlations between e.s.d.'s in cell parameters are only
used when they are defined by crystal symmetry. An approximate (isotropic)
treatment of cell e.s.d.'s is used for estimating e.s.d.'s involving l.s.
planes.
;
loop_
    _geom_bond_atom_site_label_1
    _geom_bond_atom_site_label_2
    _geom_bond_site_symmetry_2
    _geom_bond_distance
    _geom_bond_publ_flag
    C1 O1 . 1.328(3) ?
    C1 C2 . 1.397(3) ?
    C1 C6 . 1.399(3) ?
    C2 C3 . 1.412(3) ?
    C2 C7 . 1.439(3) ?
    C3 C4 . 1.365(4) ?
    C3 H3 . 0.87(2) ?
    C4 C5 . 1.376(4) ?
    C4 H4 . 0.93(3) ?
    C5 C6 . 1.371(4) ?
    C5 H5 . 0.90(3) ?
    C6 H6 . 0.90(3) ?
    C7 N1 . 1.280(3) ?
    C7 H7 . 0.93(2) ?
    N1 O2 . 1.396(3) ?
    N1 Ni1 . 1.8661(19) yes
    Ni1 O1 . 1.8292(16) yes
    O2 H2 . 0.80(3) ?
loop_
    _geom_angle_atom_site_label_1
    _geom_angle_atom_site_label_2
    _geom_angle_atom_site_label_3
    _geom_angle_site_symmetry_1
    _geom_angle_site_symmetry_3
    _geom_angle
    _geom_angle_publ_flag
    O1 C1 C2 . . 123.1(2) ?
    O1 C1 C6 . . 118.8(2) ?
    C2 C1 C6 . . 118.1(2) ?
    C1 C2 C3 . . 119.4(2) ?
    C1 C2 C7 . . 122.0(2) ?
    C3 C2 C7 . . 118.5(2) ?
    C4 C3 C2 . . 121.2(3) ?
    C4 C3 H3 . . 120.3(17) ?
    C2 C3 H3 . . 118.6(17) ?
    C3 C4 C5 . . 119.0(3) ?
    C3 C4 H4 . . 118(2) ?
    C5 C4 H4 . . 123(2) ?
    C6 C5 C4 . . 121.3(3) ?
    C6 C5 H5 . . 120.1(19) ?
    C4 C5 H5 . . 118.5(19) ?
    C5 C6 C1 . . 121.0(3) ?
    C5 C6 H6 . . 121.2(17) ?
    C1 C6 H6 . . 117.8(18) ?
    N1 C7 C2 . . 123.8(2) ?
    N1 C7 H7 . . 119.1(15) ?
    C2 C7 H7 . . 117.1(15) ?
    C7 N1 O2 . . 112.7(2) ?
    C7 N1 Ni1 . . 128.70(18) ?
    O2 N1 Ni1 . . 118.62(15) ?
    O1 Ni1 O1 3_666 . 180.0 ?
    O1 Ni1 N1 3_666 . 86.92(8) ?
    O1 Ni1 N1 . . 93.08(8) yes
    N1 Ni1 N1 3_666 . 180.00(9) ?
    C1 O1 Ni1 . . 129.22(15) ?
    N1 O2 H2 . . 98(3) ?
loop_
    _geom_hbond_atom_site_label_D
    _geom_hbond_atom_site_label_H
    _geom_hbond_atom_site_label_A
    _geom_hbond_site_symmetry_A
    _geom_hbond_distance_DH
    _geom_hbond_distance_HA
    _geom_hbond_distance_DA
    _geom_hbond_angle_DHA
    O2 H2 O1 3_666 0.80(3) 1.80(3) 2.511(2) 146(4)
data_global
_journal_date_recd_electronic     2010-12-21
_journal_date_accepted     2011-01-10
_journal_name_full     'Acta Crystallographica, Section E'
_journal_year     2011
_journal_volume     67
_journal_issue      2
_journal_page_first     m222
_journal_page_last     m223
_journal_paper_category     QM
_journal_coeditor_code     BR2156
_publ_contact_author_name     'Julia A. Rusanova'
_publ_contact_author_address
;
National Taras Shevchenko University,
Department of Chemistry,
Volodymyrska str. 64, 01033 Kyiv, Ukraine
;
_publ_contact_author_email     rusanova_j@yahoo.com
_publ_contact_author_fax     ?
_publ_contact_author_phone     '380 44 235 43 71'
_publ_section_title
;
Bis[2-(hydroxyiminomethyl)phenolato]nickel(II): a second monoclinic polymorph
;
loop_
    _publ_author_name
    _publ_author_footnote
    _publ_author_address
    'Rusanova, Julia A.' .
;
National Taras Shevchenko University,
Department of Chemistry,
Volodymyrska str. 64, 01033 Kyiv, Ukraine
;
    'Buvaylo, Elena A.' .
;
National Taras Shevchenko University,
Department of Chemistry,
Volodymyrska str. 64, 01033 Kyiv, Ukraine
;
    'Rusanov, Eduard B.' .
;
Inst. of Organic Chemistry, Acad. Sci. Ukraine, Murmanska Str. 5, Kiev 02094,
Ukraine
;
