# Supplementary material for: Bis[2-(hy­droxy­imino­meth­yl)phenolato]nickel(II): a second monoclinic polymorph
Source: Acta Crystallogr Sect E Struct Rep Online. 2011 Jan 15;67(Pt 2):m222–3. doi: 10.1107/S1600536811001383 (PMC3051639; doi:10.1107/S1600536811001383)
Supplement: Supplementary file 2 [file e-67-0m222-Isup2.hkl]

# 
# h,k,l, Fc-squared, Fo-squared, sigma(Fo-squared) and status flag 
# 
data_I
_shelx_title ' j1 in P2(1)/c' 
_shelx_refln_list_code          4 
_shelx_F_calc_maximum      185.42 
_exptl_crystal_F_000       340.00 
_reflns_d_resolution_high  0.7982 
 
loop_ 
 _symmetry_equiv_pos_as_xyz 
 'x, y, z' 
 '-x, y+1/2, -z+1/2' 
 '-x, -y, -z' 
 'x, -y-1/2, z-1/2' 
 
_cell_length_a     4.9912 
_cell_length_b     7.4717 
_cell_length_c    17.4152 
_cell_angle_alpha  90.000 
_cell_angle_beta   90.653 
_cell_angle_gamma  90.000 
 
_shelx_F_squared_multiplier     1.000 
 
loop_ 
 _refln_index_h 
 _refln_index_k 
 _refln_index_l 
 _refln_F_squared_calc 
 _refln_F_squared_meas 
 _refln_F_squared_sigma 
 _refln_observed_status 
   1   0   0     1076.59     1052.86     13.49 o 
   2   0   0      823.69      800.91     15.59 o 
   3   0   0      400.05      401.04      9.61 o 
   4   0   0      546.62      541.28     13.12 o 
   5   0   0      271.96      318.62     14.99 o 
   6   0   0       75.36       83.51      9.77 o 
   1   1   0     1858.35     1886.07     15.30 o 
   2   1   0      308.79      311.92      4.18 o 
   3   1   0      137.89      129.61      3.51 o 
   4   1   0        3.33        2.30      2.75 o 
   5   1   0       24.33       29.69      6.00 o 
   6   1   0        0.12        5.56      3.47 o 
   0   2   0        4.95        5.20      0.68 o 
   1   2   0      426.38      418.66      4.91 o 
   2   2   0     2451.39     2641.60     28.03 o 
   3   2   0     1082.65     1044.94     14.80 o 
   4   2   0      400.73      387.87     10.63 o 
   5   2   0        9.27       13.93      4.11 o 
   6   2   0      124.44      116.74      7.53 o 
   1   3   0        1.19        4.22      1.66 o 
   2   3   0       19.66       50.97      8.21 o 
   3   3   0        2.43       11.94      3.63 o 
   4   3   0       20.90       24.35      3.66 o 
   5   3   0        0.21        0.05      3.08 o 
   0   4   0      108.35      106.96      3.98 o 
   1   4   0      193.33      170.78      4.71 o 
   2   4   0      866.12      887.01     15.68 o 
   3   4   0      383.24      348.27      8.28 o 
   4   4   0      293.48      283.65      9.44 o 
   5   4   0       42.98       48.47      4.59 o 
   1   5   0       59.06       56.06      2.57 o 
   2   5   0       77.27       81.67      5.26 o 
   3   5   0       29.02       25.12      2.82 o 
   4   5   0        5.69        5.18      3.04 o 
   5   5   0       11.42       13.51      3.81 o 
   0   6   0     4713.01     4746.42     85.29 o 
   1   6   0      345.62      335.31     12.37 o 
   2   6   0      235.22      219.06     10.40 o 
   3   6   0      135.28      131.27      5.01 o 
   4   6   0      143.51      141.46      5.77 o 
   1   7   0       27.75       31.93      4.28 o 
   2   7   0        7.97        8.34      3.29 o 
   3   7   0        4.06        1.46      2.93 o 
   4   7   0        2.57        4.20      3.27 o 
   0   8   0       33.65       35.65      7.76 o 
   1   8   0      109.74      112.00      9.78 o 
   2   8   0      235.47      243.18      9.87 o 
   3   8   0      140.40      128.06      7.50 o 
   1   9   0        1.42        5.59      5.02 o 
  -6   1   1       65.62       79.16      4.82 o 
  -5   1   1      249.52      246.65      6.22 o 
  -4   1   1      133.72      134.87      7.03 o 
  -3   1   1      750.84      750.88     15.94 o 
  -2   1   1      390.71      406.84     11.68 o 
  -1   1   1      470.64      506.98      5.42 o 
   0   1   1     8072.78     8169.50    139.20 o 
   1   1   1      609.80      635.16      5.45 o 
   2   1   1      803.56      810.39     10.16 o 
   3   1   1      310.82      289.94      5.48 o 
   4   1   1      677.22      655.27     10.72 o 
   5   1   1       54.85       54.07      5.00 o 
   6   1   1      122.18      119.15      7.88 o 
  -6   2   1        2.97        4.67      3.66 o 
  -5   2   1       74.84       76.90      4.73 o 
  -4   2   1       27.76       26.10      3.71 o 
  -3   2   1       16.74       21.41      2.73 o 
  -2   2   1      213.26      246.51      5.89 o 
  -1   2   1        0.92       -0.15      0.75 o 
   0   2   1        0.12       -0.40      0.40 o 
   1   2   1      862.07      935.47     15.50 o 
   2   2   1        1.02        0.47      0.93 o 
   3   2   1        0.63        3.87      1.36 o 
   4   2   1       10.83       17.38      2.24 o 
   5   2   1      209.24      193.05      8.18 o 
   6   2   1        2.91        9.01      3.68 o 
  -5   3   1       70.06       68.46      4.72 o 
  -4   3   1      440.29      432.40      7.89 o 
  -3   3   1     1104.58     1075.04     14.65 o 
  -2   3   1     6078.74     6274.84     92.78 o 
  -1   3   1      217.36      203.73      4.69 o 
   0   3   1      960.51      975.99     13.21 o 
   1   3   1     4126.47     4172.69     46.56 o 
   2   3   1     1892.64     1941.02     20.81 o 
   3   3   1      839.33      851.76     12.57 o 
   4   3   1      650.23      666.06     12.35 o 
   5   3   1       44.72       49.21      5.20 o 
  -5   4   1       45.00       52.01      4.72 o 
  -4   4   1        8.58       14.39      3.09 o 
  -3   4   1        0.22       -0.22      1.75 o 
  -2   4   1      129.10      155.64      4.26 o 
  -1   4   1        4.82        3.80      0.79 o 
   0   4   1       21.45       22.34      1.65 o 
   1   4   1      355.76      372.72      7.27 o 
   2   4   1       11.86       19.25      1.03 o 
   3   4   1        3.39        5.27      1.29 o 
   4   4   1       10.96       22.17      3.84 o 
   5   4   1      140.63      128.06     12.29 o 
  -5   5   1      115.01      110.19      6.25 o 
  -4   5   1       43.37       53.35      4.38 o 
  -3   5   1      190.82      190.25      5.52 o 
  -2   5   1      309.24      297.54      6.56 o 
  -1   5   1      895.06      866.99     11.11 o 
   0   5   1     1843.59     1830.87     24.42 o 
   1   5   1      394.45      364.63      6.60 o 
   2   5   1      295.22      300.26      5.64 o 
   3   5   1      107.99      117.14      5.02 o 
   4   5   1      299.82      308.62     10.55 o 
   5   5   1       14.79       17.31      4.02 o 
  -4   6   1       10.49       17.41      3.41 o 
  -3   6   1       22.64       24.41      3.23 o 
  -2   6   1       18.76       20.62      3.91 o 
  -1   6   1       15.67       12.91      2.87 o 
   0   6   1        2.68       27.33      5.64 o 
   1   6   1        2.07       -0.20      3.31 o 
   2   6   1       20.61       20.52      3.40 o 
   3   6   1        0.01        0.36      2.43 o 
   4   6   1        9.78       11.24      3.17 o 
  -4   7   1       44.07       37.94      4.33 o 
  -3   7   1      117.94      125.25      5.58 o 
  -2   7   1       66.25       65.38      4.37 o 
  -1   7   1       40.11       49.29      3.99 o 
   0   7   1      512.31      503.51      9.07 o 
   1   7   1       79.61       88.90      4.71 o 
   2   7   1      199.42      197.01      6.89 o 
   3   7   1       72.60       76.12      4.71 o 
   4   7   1       72.22       79.33      5.19 o 
  -3   8   1        1.42        0.82      3.35 o 
  -2   8   1        6.49       11.88      3.34 o 
  -1   8   1        0.06        1.64      3.10 o 
   0   8   1       10.38        6.82      4.13 o 
   1   8   1        1.77        8.35      3.32 o 
   2   8   1        0.11        5.49      3.56 o 
   3   8   1        0.25        1.51      3.32 o 
  -1   9   1       32.63       40.43      6.32 o 
   0   9   1       37.59       51.96     10.68 o 
   1   9   1      159.17      189.56      9.88 o 
  -6   0   2        9.70       12.60      4.69 o 
  -5   0   2      238.52      238.62      8.76 o 
  -4   0   2      463.01      452.36     11.48 o 
  -3   0   2     1594.22     1563.13     29.61 o 
  -2   0   2     2538.56     2492.14     44.72 o 
  -1   0   2     5337.74     5437.60     77.35 o 
   0   0   2     8213.93     7826.32    182.02 o 
   1   0   2     3158.01     3201.44     39.73 o 
   2   0   2     2604.15     2614.43     38.04 o 
   3   0   2      107.11       87.93      4.29 o 
   4   0   2      432.89      440.23     16.58 o 
   5   0   2      214.64      212.75      8.49 o 
   6   0   2       28.12       22.62      6.90 o 
  -6   1   2       53.50       48.43      4.25 o 
  -5   1   2        9.40       15.84      2.74 o 
  -4   1   2      175.62      159.07      5.05 o 
  -3   1   2        5.63        5.61      1.92 o 
  -2   1   2       23.17       23.09      1.47 o 
  -1   1   2     3514.23     3732.98     33.47 o 
   0   1   2      473.56      519.81      5.26 o 
   1   1   2       66.54       66.23      1.13 o 
   2   1   2      124.85      129.61      2.54 o 
   3   1   2      833.44      844.91     25.26 o 
   4   1   2        1.32        5.12      1.94 o 
   5   1   2       87.56       79.40      3.89 o 
   6   1   2       11.57       11.22      3.68 o 
  -6   2   2       36.79       40.74      5.08 o 
  -5   2   2      317.20      337.30      9.12 o 
  -4   2   2      119.68      119.73      4.02 o 
  -3   2   2      525.23      522.83      8.37 o 
  -2   2   2     1701.79     1690.22     18.13 o 
  -1   2   2      947.89      953.78     13.14 o 
   0   2   2      118.71      124.34      1.92 o 
   1   2   2     3336.99     3532.05     33.26 o 
   2   2   2     1401.31     1437.82     15.59 o 
   3   2   2      518.37      527.69      8.49 o 
   4   2   2      690.40      698.11     11.29 o 
   5   2   2       51.96       55.92      3.63 o 
   6   2   2       66.37       67.00      6.44 o 
  -5   3   2        0.13        1.98      3.24 o 
  -4   3   2        0.95        7.43      2.71 o 
  -3   3   2        1.35        3.58      2.10 o 
  -2   3   2       23.11       37.89      2.22 o 
  -1   3   2        0.01       -0.94      1.08 o 
   0   3   2        8.03        9.57      0.93 o 
   1   3   2       36.35       57.84      5.45 o 
   2   3   2        0.14        2.38      0.84 o 
   3   3   2        3.51        4.86      1.49 o 
   4   3   2        0.43        3.22      1.88 o 
   5   3   2        8.49       10.90      3.96 o 
  -5   4   2      181.73      171.29      7.65 o 
  -4   4   2       68.12       63.14      4.29 o 
  -3   4   2      206.88      178.81      5.06 o 
  -2   4   2      759.17      763.77     12.04 o 
  -1   4   2      333.63      315.70      4.60 o 
   0   4   2      176.79      170.12      4.46 o 
   1   4   2     1709.10     1770.48     23.45 o 
   2   4   2      535.69      512.64      6.63 o 
   3   4   2      333.46      306.44      7.28 o 
   4   4   2      417.33      407.78     11.59 o 
   5   4   2       67.37       66.49      5.73 o 
  -5   5   2        2.75       13.13      3.92 o 
  -4   5   2       37.16       34.59      4.03 o 
  -3   5   2        0.65        3.16      2.23 o 
  -2   5   2        1.20        1.79      1.95 o 
  -1   5   2      248.28      234.33      6.25 o 
   0   5   2       24.47       30.45      2.09 o 
   1   5   2       26.91       28.44      2.49 o 
   2   5   2       37.72       40.39      2.17 o 
   3   5   2      149.65      130.52      5.25 o 
   4   5   2        4.45        9.90      3.86 o 
   5   5   2       40.33       35.24      6.57 o 
  -4   6   2      106.41      117.36      6.47 o 
  -3   6   2      314.27      314.99      7.83 o 
  -2   6   2      380.54      369.49      8.03 o 
  -1   6   2      949.23      941.59     14.07 o 
   0   6   2     1182.95     1176.64     16.95 o 
   1   6   2      381.30      365.64      7.07 o 
   2   6   2      307.36      292.51      9.90 o 
   3   6   2       56.62       73.52      5.88 o 
   4   6   2      132.60      125.63      9.52 o 
  -4   7   2       17.84       13.94      3.79 o 
  -3   7   2        6.92        9.03      3.20 o 
  -2   7   2        2.22       -0.12      2.56 o 
  -1   7   2      179.41      160.98      6.12 o 
   0   7   2       43.20       43.22      3.93 o 
   1   7   2       10.46       12.07      2.88 o 
   2   7   2        6.58        9.27      3.22 o 
   3   7   2       57.04       54.04      4.14 o 
   4   7   2        1.49        4.89      3.90 o 
  -3   8   2      118.53      111.21      5.92 o 
  -2   8   2      122.44      140.62      5.94 o 
  -1   8   2      154.22      152.67      6.43 o 
   0   8   2       55.08       51.66     10.48 o 
   1   8   2      190.43      212.09      7.42 o 
   2   8   2      197.03      199.90      7.58 o 
   3   8   2       61.35       68.66      4.99 o 
  -1   9   2        0.16       -3.23      4.56 o 
   0   9   2        7.53        7.38      4.92 o 
   1   9   2        1.23        6.86      8.66 o 
  -6   1   3        2.37        5.95      3.24 o 
  -5   1   3      250.49      247.41      7.21 o 
  -4   1   3      177.01      180.39      4.78 o 
  -3   1   3      616.07      599.92      9.36 o 
  -2   1   3      190.21      162.20      2.73 o 
  -1   1   3     9943.88    10050.15    120.26 o 
   0   1   3      428.00      463.92      4.84 o 
   1   1   3      556.85      611.14      6.22 o 
   2   1   3     1546.90     1551.80     15.32 o 
   3   1   3      392.07      378.55      5.90 o 
   4   1   3      813.06      806.17     12.54 o 
   5   1   3      285.44      296.57      6.98 o 
   6   1   3       31.54       21.29      6.73 o 
  -6   2   3       36.49       30.41      4.66 o 
  -5   2   3       16.07       17.28      3.56 o 
  -4   2   3       23.71       25.24      2.47 o 
  -3   2   3      154.29      162.97      4.26 o 
  -2   2   3       75.96       71.66      2.79 o 
  -1   2   3       13.49       17.57      0.75 o 
   0   2   3        9.88       11.79      0.75 o 
   1   2   3      552.98      579.96      6.19 o 
   2   2   3      202.09      210.45      3.60 o 
   3   2   3       16.68       14.16      1.45 o 
   4   2   3       97.95       97.13      3.76 o 
   5   2   3        1.20        1.05      2.29 o 
   6   2   3        9.70       -1.46      3.48 o 
  -5   3   3      207.14      217.22      9.09 o 
  -4   3   3      383.96      374.44      9.09 o 
  -3   3   3      749.02      741.76      9.02 o 
  -2   3   3     2142.77     2104.11     28.38 o 
  -1   3   3      364.22      358.42      6.66 o 
   0   3   3       93.09       79.76      2.00 o 
   1   3   3     7729.50     8475.76    104.54 o 
   2   3   3     1632.36     1574.63     19.02 o 
   3   3   3      877.79      890.58     13.14 o 
   4   3   3       14.47       11.74      2.47 o 
   5   3   3       94.41      110.56      7.78 o 
  -5   4   3        4.44        7.40      3.74 o 
  -4   4   3       15.68       16.80      3.30 o 
  -3   4   3       77.27       81.88      4.27 o 
  -2   4   3        0.85       -0.12      1.57 o 
  -1   4   3        1.68        0.95      0.69 o 
   0   4   3       15.07       14.95      1.51 o 
   1   4   3       77.55       74.77      3.60 o 
   2   4   3       53.99       72.98      3.19 o 
   3   4   3       19.61       25.73      1.94 o 
   4   4   3       44.76       54.91      4.04 o 
   5   4   3        5.76        9.81      4.02 o 
  -5   5   3      148.26      138.40      6.88 o 
  -4   5   3       69.96       72.83      4.91 o 
  -3   5   3      298.47      294.08      7.09 o 
  -2   5   3      167.67      163.47      4.87 o 
  -1   5   3     2133.96     2102.15     25.45 o 
   0   5   3      876.73      846.70     14.72 o 
   1   5   3      256.62      254.60      5.40 o 
   2   5   3      237.23      226.48      4.63 o 
   3   5   3       92.59       95.79      4.09 o 
   4   5   3      354.18      323.95     26.12 o 
   5   5   3      117.96      146.08     12.57 o 
  -4   6   3        0.60        1.11      2.87 o 
  -3   6   3        5.65       11.18      2.87 o 
  -2   6   3        0.09       -2.08      2.15 o 
  -1   6   3        1.44       16.15      3.02 o 
   0   6   3       11.49        5.97      2.39 o 
   1   6   3       22.45       25.08      2.86 o 
   2   6   3       13.93       16.49      3.85 o 
   3   6   3        4.58        4.05      2.97 o 
   4   6   3        2.41        7.31      4.47 o 
  -4   7   3       43.99       40.41      4.59 o 
  -3   7   3      107.72      101.56      5.28 o 
  -2   7   3       58.51       56.86      4.47 o 
  -1   7   3      468.68      466.68     10.79 o 
   0   7   3       51.36       51.06      3.13 o 
   1   7   3      173.04      169.07      6.02 o 
   2   7   3      272.39      262.96     15.20 o 
   3   7   3      115.32      111.43      5.38 o 
   4   7   3      112.30      119.54     13.80 o 
  -3   8   3       10.54       13.52      3.83 o 
  -2   8   3       25.08       20.76      3.66 o 
  -1   8   3        9.91        7.57      3.97 o 
   0   8   3        2.82        1.20      2.99 o 
   1   8   3       28.81       31.07      3.85 o 
   2   8   3       17.84       22.74      4.29 o 
   3   8   3        0.64        1.51      3.21 o 
  -1   9   3       26.84       29.88      4.55 o 
   0   9   3       27.83       35.09      6.01 o 
   1   9   3      265.54      290.50     11.83 o 
  -6   0   4       72.82       78.79      6.80 o 
  -5   0   4      150.08      141.67      7.21 o 
  -4   0   4      361.35      364.34      8.53 o 
  -3   0   4      569.23      526.43     12.00 o 
  -2   0   4     1179.67     1095.85     20.98 o 
  -1   0   4    34381.88    32052.62    503.19 o 
   0   0   4        6.72        6.68      0.48 o 
   1   0   4      109.72      104.55      2.07 o 
   2   0   4       40.69       63.58      2.09 o 
   3   0   4      909.98      941.78     18.92 o 
   4   0   4      496.83      520.28     10.24 o 
   5   0   4      205.19      207.69      8.32 o 
   6   0   4       27.92       30.87      7.73 o 
  -6   1   4       23.76       27.26      3.91 o 
  -5   1   4        0.35        0.67      2.47 o 
  -4   1   4        5.46        3.46      2.04 o 
  -3   1   4      114.50      115.07      3.43 o 
  -2   1   4      112.86      121.00      2.94 o 
  -1   1   4     6214.30     6284.36     57.56 o 
   0   1   4     1172.32     1163.51     11.33 o 
   1   1   4      285.00      282.02      3.45 o 
   2   1   4       55.96       57.65      1.40 o 
   3   1   4       13.47       16.80      1.46 o 
   4   1   4        9.60       15.92      2.14 o 
   5   1   4       10.09       15.06      3.55 o 
   6   1   4       19.33       24.53      5.22 o 
  -6   2   4       15.66       18.27      4.46 o 
  -5   2   4      144.08      160.66      7.79 o 
  -4   2   4      378.42      357.41      7.13 o 
  -3   2   4     1223.10     1230.29     17.20 o 
  -2   2   4      158.31      142.26      2.98 o 
  -1   2   4      414.63      422.97      5.20 o 
   0   2   4     1883.84     1855.62     24.53 o 
   1   2   4     3123.58     3264.12     40.86 o 
   2   2   4     2341.64     2384.35     30.47 o 
   3   2   4      966.50      965.87     12.50 o 
   4   2   4       14.46       21.65      2.33 o 
   5   2   4      269.31      277.55      6.76 o 
  -5   3   4        5.85       11.56      3.75 o 
  -4   3   4        0.78        7.40      2.77 o 
  -3   3   4        0.00        0.86      2.24 o 
  -2   3   4        1.16        2.28      1.46 o 
  -1   3   4        0.32       -0.62      0.62 o 
   0   3   4       22.21       26.78      1.52 o 
   1   3   4       31.45       42.44      3.54 o 
   2   3   4        8.17       11.76      1.34 o 
   3   3   4       12.79       16.17      1.90 o 
   4   3   4       11.21        7.59      2.06 o 
   5   3   4        0.53        1.64      2.83 o 
  -5   4   4       66.54       80.83      9.10 o 
  -4   4   4      142.91      137.47      5.87 o 
  -3   4   4      448.53      449.13      8.77 o 
  -2   4   4      157.88      137.99      4.14 o 
  -1   4   4      429.00      413.29      6.73 o 
   0   4   4      711.66      675.10     10.15 o 
   1   4   4     1516.80     1571.03     21.14 o 
   2   4   4     1041.15      994.84     13.16 o 
   3   4   4      981.73      938.69     12.71 o 
   4   4   4       51.43       51.31      4.53 o 
   5   4   4      162.05      159.24      8.75 o 
  -5   5   4        0.00       -2.69      3.87 o 
  -4   5   4        0.58       -0.23      3.00 o 
  -3   5   4       17.37       17.62      2.74 o 
  -2   5   4        0.47       -1.93      1.93 o 
  -1   5   4      700.24      703.24     12.91 o 
   0   5   4      121.20      115.12      3.56 o 
   1   5   4       77.18       81.48      4.49 o 
   2   5   4       49.42       50.31      2.72 o 
   3   5   4        7.97       10.64      2.38 o 
   4   5   4       17.70       19.59      3.63 o 
   5   5   4        3.08       11.71      7.13 o 
  -4   6   4       92.14       88.73      5.84 o 
  -3   6   4      161.40      154.89      5.59 o 
  -2   6   4      201.76      197.88      5.82 o 
  -1   6   4     2442.34     2414.04     37.76 o 
   0   6   4      115.51      110.25      4.83 o 
   1   6   4      124.39      122.52      4.87 o 
   2   6   4       34.09       44.73      8.69 o 
   3   6   4      165.26      173.55      6.49 o 
   4   6   4      127.76      124.97      9.67 o 
  -4   7   4        2.21        1.16      4.00 o 
  -3   7   4       12.51       15.08      3.59 o 
  -2   7   4        5.95        9.30      3.00 o 
  -1   7   4      144.79      167.76      6.61 o 
   0   7   4       19.58       18.55      2.49 o 
   1   7   4        0.35        4.06      2.24 o 
   2   7   4        0.56       -2.70      3.34 o 
   3   7   4        7.74        5.40      5.48 o 
  -3   8   4      143.69      158.86     10.58 o 
  -2   8   4       57.39       60.17      4.67 o 
  -1   8   4       61.20       68.83      5.01 o 
   0   8   4      153.11      157.14      8.34 o 
   1   8   4      267.22      287.03      8.48 o 
   2   8   4      191.44      205.26     14.57 o 
   3   8   4       50.09       57.86      5.32 o 
  -1   9   4        1.43       -3.64      3.64 o 
   0   9   4        5.34       -0.93      4.74 o 
   1   9   4        2.33       14.62      5.34 o 
  -6   1   5       70.50       67.47      5.57 o 
  -5   1   5       74.34       71.39      4.05 o 
  -4   1   5      314.84      312.87      6.65 o 
  -3   1   5      619.18      610.58     11.59 o 
  -2   1   5      614.12      600.78      9.39 o 
  -1   1   5     2947.22     3084.39     31.26 o 
   0   1   5     3040.94     3085.21     33.08 o 
   1   1   5     2129.88     2198.47     22.78 o 
   2   1   5      538.73      508.05      5.56 o 
   3   1   5     1332.66     1358.01     16.73 o 
   4   1   5      430.65      423.68      7.85 o 
   5   1   5      250.11      253.29      6.45 o 
   6   1   5       65.14       69.04      6.79 o 
  -5   2   5       40.28       32.20      4.13 o 
  -4   2   5        0.33       -1.58      1.93 o 
  -3   2   5      435.24      436.95      7.57 o 
  -2   2   5       45.98       48.66      2.82 o 
  -1   2   5       16.44       15.46      0.95 o 
   0   2   5     1690.43     1782.69     20.45 o 
   1   2   5      191.37      185.18      6.18 o 
   2   2   5        0.41        1.01      0.95 o 
   3   2   5       23.88       24.30      2.18 o 
   4   2   5      244.85      245.46      5.69 o 
   5   2   5        0.11        6.19      2.99 o 
  -5   3   5       66.62       81.59      5.37 o 
  -4   3   5      267.62      260.15      7.67 o 
  -3   3   5     1161.41     1151.24     16.34 o 
  -2   3   5      242.04      214.27      3.88 o 
  -1   3   5      437.32      442.54      5.66 o 
   0   3   5     1178.65     1181.78     15.98 o 
   1   3   5     1002.09     1033.42     14.26 o 
   2   3   5      662.66      699.30     10.06 o 
   3   3   5     1073.53     1078.39     17.97 o 
   4   3   5       14.81       12.30      3.29 o 
   5   3   5       51.53       70.47     10.21 o 
  -5   4   5       17.24       14.49      4.05 o 
  -4   4   5        1.38       -1.07      2.84 o 
  -3   4   5      174.81      175.82      5.25 o 
  -2   4   5       71.31       62.16      3.11 o 
  -1   4   5       59.89       63.59      3.17 o 
   0   4   5      554.16      610.47      9.45 o 
   1   4   5        9.09        8.59      1.60 o 
   2   4   5        0.56        0.62      1.32 o 
   3   4   5       33.39       40.48      2.60 o 
   4   4   5      224.30      201.07      6.64 o 
   5   4   5        0.19        0.40      4.09 o 
  -5   5   5       33.81       35.15      4.99 o 
  -4   5   5      141.28      146.46      6.88 o 
  -3   5   5      342.69      325.24      7.57 o 
  -2   5   5      468.44      455.71      8.94 o 
  -1   5   5      978.44      948.85     15.89 o 
   0   5   5      797.13      780.96     11.91 o 
   1   5   5      317.21      306.00      8.16 o 
   2   5   5      174.69      186.47      4.83 o 
   3   5   5      393.04      397.72      8.18 o 
   4   5   5      114.02      119.08      5.88 o 
   5   5   5      129.81      130.13     11.67 o 
  -4   6   5        8.57        5.65      3.26 o 
  -3   6   5        1.81        2.33      2.67 o 
  -2   6   5       53.23       45.04      3.58 o 
  -1   6   5        0.09       13.10      3.69 o 
   0   6   5        9.77        7.99      4.46 o 
   1   6   5        4.35        4.54      2.06 o 
   2   6   5        0.79       -1.85      1.85 o 
   3   6   5        9.85        7.09      2.63 o 
   4   6   5        0.01        7.76      6.67 o 
  -3   7   5       67.09       62.12      4.62 o 
  -2   7   5       87.55       86.58      4.79 o 
  -1   7   5      393.57      368.70     11.48 o 
   0   7   5      206.71      205.28      5.42 o 
   1   7   5      394.38      390.24      9.46 o 
   2   7   5      104.77      117.68      7.18 o 
   3   7   5      193.94      176.40      8.84 o 
  -2   8   5        0.01        3.33      3.26 o 
  -1   8   5        2.10        1.39      3.29 o 
   0   8   5       27.81       32.27      4.10 o 
   1   8   5        4.23       10.80      3.33 o 
   2   8   5        0.08        5.28      3.51 o 
   0   9   5       84.48       90.13      7.53 o 
  -6   0   6      102.45      102.24      7.47 o 
  -5   0   6      172.48      190.69      8.35 o 
  -4   0   6      513.81      538.98     12.56 o 
  -3   0   6      515.45      492.96     11.74 o 
  -2   0   6      707.94      723.81     14.95 o 
  -1   0   6     1676.23     1715.78     22.67 o 
   0   0   6      511.20      530.54      7.46 o 
   1   0   6     1429.57     1426.14     37.80 o 
   2   0   6      347.25      447.96     10.33 o 
   3   0   6      734.82      767.13     16.68 o 
   4   0   6      798.17      769.24     17.41 o 
   5   0   6        4.59        7.59      5.67 o 
  -5   1   6       11.93        6.12      2.76 o 
  -4   1   6        0.23        0.15      2.09 o 
  -3   1   6        7.31        7.16      1.76 o 
  -2   1   6     1182.49     1223.64     16.72 o 
  -1   1   6       78.33       75.06      3.51 o 
   0   1   6       16.46       21.88      0.84 o 
   1   1   6        9.21        8.54      0.94 o 
   2   1   6      301.10      323.10      4.45 o 
   3   1   6       29.77       39.07      1.80 o 
   4   1   6       46.90       49.61      2.78 o 
   5   1   6        0.44       -0.99      2.71 o 
  -5   2   6       40.24       42.09      4.39 o 
  -4   2   6      196.78      189.46      5.17 o 
  -3   2   6      662.17      621.59      9.95 o 
  -2   2   6     1738.09     1714.06     20.74 o 
  -1   2   6      190.47      179.15      4.09 o 
   0   2   6     3571.54     3845.94     42.97 o 
   1   2   6     2284.88     2337.57     26.56 o 
   2   2   6     1457.34     1525.68     20.24 o 
   3   2   6      777.78      768.28     11.49 o 
   4   2   6       82.65       84.54      3.51 o 
   5   2   6      177.54      183.90     11.44 o 
  -5   3   6        0.04        0.22      3.48 o 
  -4   3   6        1.08        4.44      2.97 o 
  -3   3   6        5.11        7.18      1.82 o 
  -2   3   6        4.83        5.37      1.17 o 
  -1   3   6        4.54        6.82      1.02 o 
   0   3   6        2.39        1.34      1.12 o 
   1   3   6        3.40        5.53      1.30 o 
   2   3   6        0.40       -0.05      1.09 o 
   3   3   6        0.06       -1.56      1.56 o 
   4   3   6        2.99        1.86      1.95 o 
   5   3   6        0.84        1.29      3.95 o 
  -5   4   6       23.82       25.71      4.47 o 
  -4   4   6      104.39       97.18      6.12 o 
  -3   4   6      313.25      312.39      7.15 o 
  -2   4   6      732.93      702.06     11.66 o 
  -1   4   6      406.90      399.60      5.90 o 
   0   4   6     2156.97     2221.24     33.44 o 
   1   4   6      948.19      869.00     12.75 o 
   2   4   6      908.89      854.98     11.54 o 
   3   4   6      546.69      530.18      9.21 o 
   4   4   6      145.89      146.69      6.96 o 
   5   4   6      157.11      160.75      8.77 o 
  -5   5   6        1.40       -3.58      3.78 o 
  -4   5   6        4.31        9.06      3.58 o 
  -3   5   6        4.76        6.44      2.63 o 
  -2   5   6      269.30      263.27      6.52 o 
  -1   5   6      134.25      130.11      3.67 o 
   0   5   6        0.28        0.81      1.64 o 
   1   5   6        0.73       -0.11      1.80 o 
   2   5   6       30.85       31.80      2.95 o 
   3   5   6        0.02        4.63      2.18 o 
   4   5   6       28.24       23.88      5.05 o 
  -4   6   6      142.74      130.34      5.99 o 
  -3   6   6      126.41      120.02      5.37 o 
  -2   6   6      202.49      199.11      6.04 o 
  -1   6   6      378.58      379.88      9.14 o 
   0   6   6      125.68      119.47      5.10 o 
   1   6   6      180.78      180.38      4.99 o 
   2   6   6        1.57        1.82      2.06 o 
   3   6   6      205.96      190.23      6.99 o 
   4   6   6      219.91      238.40     10.80 o 
  -3   7   6        2.81       -0.67      3.05 o 
  -2   7   6       90.31       89.16      5.48 o 
  -1   7   6        0.37        1.99      3.01 o 
   0   7   6        1.12        3.33      2.90 o 
   1   7   6        6.13       15.51      3.22 o 
   2   7   6       22.06       20.94      4.58 o 
   3   7   6       12.50        6.01      7.43 o 
  -2   8   6      177.43      155.53      6.42 o 
  -1   8   6       14.53       14.62      3.93 o 
   0   8   6      231.56      248.79      8.05 o 
   1   8   6      190.39      204.43     12.66 o 
   2   8   6      117.98      130.23     10.60 o 
   0   9   6        0.23        4.76      5.09 o 
  -5   1   7       80.27       88.93      4.09 o 
  -4   1   7      404.48      404.70      7.97 o 
  -3   1   7      207.49      197.30      4.82 o 
  -2   1   7     3865.47     3781.18     47.92 o 
  -1   1   7      523.22      497.05      6.37 o 
   0   1   7     1342.69     1373.02     13.62 o 
   1   1   7     1663.69     1605.24     20.82 o 
   2   1   7     1054.83     1038.84     12.51 o 
   3   1   7     1302.71     1288.72     14.33 o 
   4   1   7      594.10      598.60      9.95 o 
   5   1   7       44.15       45.79      5.54 o 
  -5   2   7        8.77        5.96      3.93 o 
  -4   2   7       44.70       46.29      5.20 o 
  -3   2   7      139.43      135.70      3.99 o 
  -2   2   7      390.89      378.60      6.07 o 
  -1   2   7       92.66      100.78      2.58 o 
   0   2   7      713.07      730.84      9.20 o 
   1   2   7      128.84      129.63      2.54 o 
   2   2   7       47.67       45.30      1.82 o 
   3   2   7       42.30       40.04      2.21 o 
   4   2   7       20.33       16.96      2.23 o 
   5   2   7       16.69       16.15      4.54 o 
  -5   3   7       93.15       95.97      5.94 o 
  -4   3   7      117.88      120.91      5.80 o 
  -3   3   7      299.58      291.23      5.92 o 
  -2   3   7      185.07      177.27      3.27 o 
  -1   3   7      141.21      125.12      3.00 o 
   0   3   7     2414.08     2670.58     34.31 o 
   1   3   7      982.58      907.36     24.79 o 
   2   3   7      808.81      808.61     10.62 o 
   3   3   7      231.78      214.19      5.00 o 
   4   3   7      177.34      179.78      6.18 o 
   5   3   7      179.25      187.48      8.88 o 
  -5   4   7        4.83        2.19      3.81 o 
  -4   4   7       16.46       22.59      3.83 o 
  -3   4   7       20.39       23.17      2.86 o 
  -2   4   7      191.44      190.63      3.94 o 
  -1   4   7      131.53      127.49      3.29 o 
   0   4   7      178.22      192.59      5.91 o 
   1   4   7       43.18       48.37      2.73 o 
   2   4   7       56.82       59.12      2.50 o 
   3   4   7       46.89       45.14      7.19 o 
   4   4   7        3.83        7.13      3.92 o 
   5   4   7        3.50       10.86      6.04 o 
  -4   5   7      185.96      190.80      9.27 o 
  -3   5   7       76.41       78.68      4.30 o 
  -2   5   7     1218.98     1200.19     18.50 o 
  -1   5   7      371.38      357.93      6.80 o 
   0   5   7      289.07      277.41      5.88 o 
   1   5   7      279.22      288.04      9.76 o 
   2   5   7      245.01      243.59      5.78 o 
   3   5   7      540.74      544.22      9.81 o 
   4   5   7      221.96      243.34     10.23 o 
  -4   6   7        0.19        3.07      3.21 o 
  -3   6   7        0.07       -1.33      2.81 o 
  -2   6   7        0.07        3.12      2.55 o 
  -1   6   7       30.73       27.94      3.37 o 
   0   6   7        0.24       -1.87      1.87 o 
   1   6   7        1.17       -0.79      1.96 o 
   2   6   7        0.42       -1.53      2.07 o 
   3   6   7        1.06       -0.48      2.96 o 
   4   6   7        0.06        7.07      4.94 o 
  -3   7   7       61.61       59.36      4.80 o 
  -2   7   7      289.91      304.28      8.10 o 
  -1   7   7       89.83      100.93      5.54 o 
   0   7   7      313.02      296.43      8.27 o 
   1   7   7      365.88      359.60      7.82 o 
   2   7   7      169.24      179.87      6.92 o 
   3   7   7      168.42      151.04      9.17 o 
  -2   8   7       22.17       24.11      4.05 o 
  -1   8   7        0.08       -0.43      3.43 o 
   0   8   7       33.84       41.97      4.52 o 
   1   8   7        8.96       17.29      4.85 o 
   2   8   7        0.85       -1.97      4.29 o 
  -5   0   8       86.16       97.20      6.74 o 
  -4   0   8      293.56      284.16      9.60 o 
  -3   0   8      334.77      319.83      7.56 o 
  -2   0   8     2204.35     2265.17     34.30 o 
  -1   0   8       55.53       54.13      2.53 o 
   0   0   8       81.59       86.61      2.16 o 
   1   0   8       85.66      101.49      8.26 o 
   2   0   8     1056.44     1108.95     31.80 o 
   3   0   8      796.46      838.30     14.72 o 
   4   0   8      549.18      522.59     15.37 o 
   5   0   8       35.72       32.96      7.33 o 
  -5   1   8        0.27       -2.40      2.45 o 
  -4   1   8       72.08       75.43      5.25 o 
  -3   1   8        3.90        5.06      1.81 o 
  -2   1   8     1902.50     1878.76     24.99 o 
  -1   1   8       18.10       18.72      1.42 o 
   0   1   8       25.68       26.45      1.04 o 
   1   1   8      409.22      452.87     13.91 o 
   2   1   8        2.97        2.45      1.01 o 
   3   1   8        9.19       11.16      1.30 o 
   4   1   8       51.21       51.40      3.52 o 
   5   1   8        7.29        9.79      4.46 o 
  -5   2   8      108.15      115.58      9.27 o 
  -4   2   8      344.18      334.71      7.19 o 
  -3   2   8       96.50       93.50      3.52 o 
  -2   2   8      966.46      951.26     12.58 o 
  -1   2   8     1423.96     1355.14     16.68 o 
   0   2   8     1944.86     1993.49     23.39 o 
   1   2   8     1827.07     1833.89     21.24 o 
   2   2   8     1387.11     1355.19     16.08 o 
   3   2   8       31.18       30.93      1.99 o 
   4   2   8      285.71      302.88      7.96 o 
   5   2   8      135.80      142.91      8.40 o 
  -5   3   8        1.24        1.67      4.17 o 
  -4   3   8        0.60       -2.92      2.92 o 
  -3   3   8        0.02        0.92      1.66 o 
  -2   3   8        8.18        8.89      1.50 o 
  -1   3   8       12.35       12.35      1.45 o 
   0   3   8        1.83        0.40      1.22 o 
   1   3   8        2.50        4.06      1.12 o 
   2   3   8        3.71        6.58      1.27 o 
   3   3   8       19.63       19.62      2.08 o 
   4   3   8        0.30       -1.54      2.45 o 
   5   3   8        0.13        8.49      6.77 o 
  -5   4   8       65.63       69.04      5.76 o 
  -4   4   8      183.42      185.81      7.07 o 
  -3   4   8      126.71      122.64      4.77 o 
  -2   4   8      654.76      636.10     12.66 o 
  -1   4   8      812.47      782.74     10.82 o 
   0   4   8     1140.33     1137.84     16.19 o 
   1   4   8     1082.61     1040.84     15.05 o 
   2   4   8     1397.17     1346.38     18.97 o 
   3   4   8       16.52       16.12      2.29 o 
   4   4   8      199.59      210.43      7.09 o 
   5   4   8       77.59       78.33     10.91 o 
  -4   5   8        8.48        8.53      3.74 o 
  -3   5   8        0.03       -0.51      2.47 o 
  -2   5   8      462.88      447.10      9.10 o 
  -1   5   8        1.12        2.69      1.57 o 
   0   5   8        0.24       -1.51      1.69 o 
   1   5   8       15.52        9.77      2.09 o 
   2   5   8       13.11        8.30      2.23 o 
   3   5   8       26.37       25.60      2.70 o 
   4   5   8        8.95        7.72      4.96 o 
  -4   6   8       87.78      101.59      5.70 o 
  -3   6   8       66.56       67.54      4.65 o 
  -2   6   8      439.61      429.31      9.34 o 
  -1   6   8       42.26       47.51      3.97 o 
   0   6   8       97.57       96.39      3.89 o 
   1   6   8       13.66       19.25      2.57 o 
   2   6   8      170.58      172.66      5.32 o 
   3   6   8      198.32      188.31      9.17 o 
   4   6   8      158.15      178.87     10.05 o 
  -3   7   8        2.20        3.29      3.41 o 
  -2   7   8      100.50      119.01     10.54 o 
  -1   7   8        4.85        5.92      5.70 o 
   0   7   8       18.09       23.63      3.66 o 
   1   7   8       55.47       46.33      3.53 o 
   2   7   8        1.47        3.63      3.24 o 
   3   7   8        0.00       -2.87      4.69 o 
  -2   8   8       81.94       83.99      5.37 o 
  -1   8   8      100.63      110.47      6.25 o 
   0   8   8      178.56      183.69      7.20 o 
   1   8   8      118.88      139.72      8.24 o 
   2   8   8       76.02       90.27     11.47 o 
  -5   1   9       94.85      106.14      5.25 o 
  -4   1   9      344.82      332.18      7.33 o 
  -3   1   9      260.79      265.15      5.87 o 
  -2   1   9      808.96      793.41     11.94 o 
  -1   1   9     2207.34     2137.76     31.24 o 
   0   1   9     2085.28     2073.42     20.54 o 
   1   1   9      339.44      301.39      5.16 o 
   2   1   9     1121.78     1135.06     15.47 o 
   3   1   9      838.87      795.89     14.04 o 
   4   1   9      238.30      230.71      9.17 o 
   5   1   9       81.48       84.37      6.85 o 
  -5   2   9        2.33        0.88      3.49 o 
  -4   2   9       80.95       80.05      3.90 o 
  -3   2   9       71.72       71.52      5.13 o 
  -2   2   9        6.84        9.07      1.69 o 
  -1   2   9      163.44      182.98      3.79 o 
   0   2   9        0.02        0.70      1.02 o 
   1   2   9       49.27       49.01      2.77 o 
   2   2   9       64.62       69.57      4.02 o 
   3   2   9        3.15        4.88      3.57 o 
   4   2   9       13.11       16.48      2.96 o 
   5   2   9       13.32       19.96      4.99 o 
  -5   3   9       61.15       64.27      5.58 o 
  -4   3   9      101.38      105.10      5.63 o 
  -3   3   9      325.62      314.19      6.54 o 
  -2   3   9      229.40      229.99      4.67 o 
  -1   3   9      256.88      248.05      5.42 o 
   0   3   9      392.38      393.01      6.84 o 
   1   3   9      597.04      594.09      8.21 o 
   2   3   9     1481.11     1467.50     17.72 o 
   3   3   9       70.16       73.61      4.76 o 
   4   3   9      134.92      145.53      9.37 o 
   5   3   9       90.53       99.02     11.71 o 
  -5   4   9        1.16        3.40      4.06 o 
  -4   4   9       20.71       23.69      5.23 o 
  -3   4   9       82.12       76.01      5.68 o 
  -2   4   9       81.21       72.73      2.81 o 
  -1   4   9       55.90       67.69      4.35 o 
   0   4   9        0.09        2.85      1.65 o 
   1   4   9       15.15       16.01      2.08 o 
   2   4   9       63.80       66.42      3.24 o 
   3   4   9       42.52       33.24      3.40 o 
   4   4   9       11.55       16.74      3.42 o 
  -4   5   9      166.19      155.89      7.11 o 
  -3   5   9      102.58       86.02      4.62 o 
  -2   5   9      283.86      276.33      6.94 o 
  -1   5   9      573.75      554.79      8.73 o 
   0   5   9      270.28      247.22      5.74 o 
   1   5   9      145.40      152.81      4.55 o 
   2   5   9      275.86      284.85      5.84 o 
   3   5   9      327.96      333.28     10.91 o 
   4   5   9      160.39      152.73      8.68 o 
  -4   6   9        0.10       -0.02      4.00 o 
  -3   6   9       17.31       14.75      3.57 o 
  -2   6   9        4.39        7.32      3.81 o 
  -1   6   9        3.49        1.65      2.51 o 
   0   6   9       10.53        9.06      2.38 o 
   1   6   9        1.11       -0.13      2.16 o 
   2   6   9        0.22       -0.53      2.35 o 
   3   6   9        5.54        1.99      4.56 o 
   4   6   9        2.36       -1.91      4.89 o 
  -3   7   9       75.71       71.88      5.17 o 
  -2   7   9      145.45      151.46      6.13 o 
  -1   7   9      231.33      242.30      7.15 o 
   0   7   9      348.25      341.23      9.11 o 
   1   7   9       76.84       95.57      4.44 o 
   2   7   9      227.08      202.71     14.29 o 
   3   7   9      138.34      139.03     20.99 o 
  -2   8   9        1.20       -0.05      4.22 o 
  -1   8   9        8.93       15.97      3.75 o 
   0   8   9        0.45        6.45      3.68 o 
   1   8   9        0.22        2.62      4.25 o 
  -5   0  10      157.38      153.23      8.22 o 
  -4   0  10      117.82      116.23      8.19 o 
  -3   0  10      141.43      141.62      6.53 o 
  -2   0  10      261.30      259.78      7.94 o 
  -1   0  10      421.01      399.21     13.99 o 
   0   0  10     1060.20     1088.13     16.94 o 
   1   0  10       45.69       61.29      2.20 o 
   2   0  10     1379.03     1403.37     27.79 o 
   3   0  10     1403.54     1311.93     39.07 o 
   4   0  10       17.56       22.32      6.40 o 
   5   0  10       85.19       81.18      9.82 o 
  -5   1  10        0.69        0.55      3.05 o 
  -4   1  10        2.09        2.51      2.46 o 
  -3   1  10       93.80      100.05      4.02 o 
  -2   1  10       18.94       20.94      2.09 o 
  -1   1  10      278.46      287.89      5.44 o 
   0   1  10      104.47      105.86      2.37 o 
   1   1  10      136.54      139.37      2.90 o 
   2   1  10       23.29       25.15      1.47 o 
   3   1  10        1.34        0.18      1.65 o 
   4   1  10       30.05       28.63      5.87 o 
   5   1  10        6.78        8.82      4.65 o 
  -5   2  10       56.52       66.94      7.66 o 
  -4   2  10      142.75      150.44      5.07 o 
  -3   2  10      831.35      803.55     12.80 o 
  -2   2  10      141.00      130.53      5.04 o 
  -1   2  10     1383.10     1449.03     18.01 o 
   0   2  10     1076.43     1048.14     13.33 o 
   1   2  10     1234.27     1220.71     14.72 o 
   2   2  10      311.64      312.31      7.05 o 
   3   2  10      134.31      129.89      4.72 o 
   4   2  10      237.12      229.75      9.42 o 
   5   2  10       68.73       65.74      6.85 o 
  -5   3  10        0.16       -1.56      3.85 o 
  -4   3  10        2.14        3.35      3.27 o 
  -3   3  10        3.42        4.98      2.07 o 
  -2   3  10        2.75        3.30      1.61 o 
  -1   3  10        3.70        6.35      1.55 o 
   0   3  10        1.14        1.42      1.35 o 
   1   3  10        1.88        2.67      1.23 o 
   2   3  10        4.06        0.75      1.50 o 
   3   3  10        0.76       -1.90      2.09 o 
   4   3  10        2.08        5.90      3.89 o 
   5   3  10        1.80        3.12      6.73 o 
  -4   4  10       73.55       74.33      5.48 o 
  -3   4  10      508.52      506.56     12.04 o 
  -2   4  10      281.17      268.65      5.40 o 
  -1   4  10      925.83      900.91     12.43 o 
   0   4  10      547.27      532.89      9.05 o 
   1   4  10      703.19      690.71     12.59 o 
   2   4  10      274.64      275.92      5.99 o 
   3   4  10      182.13      199.02      6.83 o 
   4   4  10      163.57      182.96     14.41 o 
  -4   5  10        0.10        4.43      3.85 o 
  -3   5  10       46.10       45.33      4.42 o 
  -2   5  10       19.76       21.12      3.48 o 
  -1   5  10       66.98       73.98      3.20 o 
   0   5  10       24.47       25.94      2.59 o 
   1   5  10       60.06       46.70      4.21 o 
   2   5  10        0.11        1.08      1.99 o 
   3   5  10        0.83        4.74      3.09 o 
   4   5  10       15.25       23.21      8.32 o 
  -3   6  10       41.66       44.80      4.87 o 
  -2   6  10       84.32       91.50      4.97 o 
  -1   6  10      110.37      109.98      6.58 o 
   0   6  10      256.34      239.88      6.09 o 
   1   6  10        6.40        6.10      2.48 o 
   2   6  10      344.16      309.58      8.80 o 
   3   6  10      350.82      345.54     12.44 o 
  -3   7  10        9.27        7.55      3.76 o 
  -2   7  10        0.60        1.10      3.22 o 
  -1   7  10       36.81       46.71      4.21 o 
   0   7  10       34.11       33.88      4.18 o 
   1   7  10        4.82        6.57      2.82 o 
   2   7  10        9.20        6.75      4.77 o 
  -1   8  10      136.85      150.91      6.41 o 
   0   8  10       87.05       91.67      5.85 o 
   1   8  10      114.78      117.03      7.63 o 
  -5   1  11      141.06      146.97      7.14 o 
  -4   1  11       83.13       95.28      4.31 o 
  -3   1  11      726.80      733.41     13.50 o 
  -2   1  11      194.90      180.85      6.55 o 
  -1   1  11      788.49      762.47     11.46 o 
   0   1  11      738.15      723.26      9.55 o 
   1   1  11     1052.16     1030.75     12.99 o 
   2   1  11      650.89      659.04     13.34 o 
   3   1  11      520.01      456.44     12.89 o 
   4   1  11       37.87       35.15      5.09 o 
   5   1  11       32.07       34.10      7.01 o 
  -5   2  11        1.22        1.36      3.83 o 
  -4   2  11       29.87       26.02      5.12 o 
  -3   2  11      289.08      272.78      6.42 o 
  -2   2  11       37.33       34.88      2.50 o 
  -1   2  11       85.98       89.92      2.97 o 
   0   2  11       37.80       42.69      2.02 o 
   1   2  11       19.08       18.13      1.57 o 
   2   2  11      503.39      484.16      9.65 o 
   3   2  11       55.73       52.28      4.86 o 
   4   2  11        2.68       13.83      4.36 o 
   5   2  11        1.17        6.89      4.70 o 
  -5   3  11       25.43       25.18      4.82 o 
  -4   3  11       26.37       31.86      4.47 o 
  -3   3  11      304.29      293.45      6.57 o 
  -2   3  11      298.56      285.34      5.71 o 
  -1   3  11      650.23      656.36      9.59 o 
   0   3  11      596.48      572.05      9.49 o 
   1   3  11      717.96      695.95      9.46 o 
   2   3  11       27.58       26.42      2.97 o 
   3   3  11      425.17      436.88      9.90 o 
   4   3  11      365.37      376.42     12.78 o 
  -4   4  11        5.91        7.32      3.82 o 
  -3   4  11      212.93      216.51      6.54 o 
  -2   4  11       54.29       57.18      3.16 o 
  -1   4  11       38.22       44.86      2.56 o 
   0   4  11       10.69        9.73      1.88 o 
   1   4  11       43.40       49.91      2.87 o 
   2   4  11      371.78      361.90      8.84 o 
   3   4  11       20.41       22.13      3.36 o 
   4   4  11        0.04       -1.70      4.01 o 
  -4   5  11       27.29       29.34      5.30 o 
  -3   5  11      315.44      296.64      7.95 o 
  -2   5  11       61.72       60.24      4.01 o 
  -1   5  11      196.97      198.04      4.91 o 
   0   5  11      175.83      185.41      5.17 o 
   1   5  11      335.61      352.25      7.35 o 
   2   5  11      277.97      273.21      7.99 o 
   3   5  11      226.48      234.65      7.85 o 
   4   5  11       25.37       29.95      8.89 o 
  -3   6  11        0.13        1.41      3.25 o 
  -2   6  11        5.76        2.09      3.07 o 
  -1   6  11       12.32       10.46      3.03 o 
   0   6  11       24.92       22.92      2.92 o 
   1   6  11        2.61        2.33      2.48 o 
   2   6  11        0.07        4.31      3.37 o 
   3   6  11        2.99        9.06      4.43 o 
  -2   7  11       55.35       65.37      5.01 o 
  -1   7  11      193.73      183.53      7.48 o 
   0   7  11      186.73      183.15      7.12 o 
   1   7  11      112.96      143.69      5.42 o 
   2   7  11       95.46      104.33     14.09 o 
   0   8  11        1.05       -0.56      3.64 o 
  -5   0  12      150.51      161.46      8.91 o 
  -4   0  12       88.77       85.61      7.18 o 
  -3   0  12      121.07      122.22      6.46 o 
  -2   0  12      364.12      337.62     24.74 o 
  -1   0  12      428.98      419.04     11.82 o 
   0   0  12      203.10      200.74      6.06 o 
   1   0  12     1010.68     1000.57     20.76 o 
   2   0  12     1009.54     1056.78     32.50 o 
   3   0  12      945.72      899.69     29.78 o 
   4   0  12       91.11      113.98     11.01 o 
   5   0  12       66.56       68.15      9.98 o 
  -5   1  12       16.35       12.51      4.42 o 
  -4   1  12        0.00       -2.37      2.37 o 
  -3   1  12      179.44      170.59      4.70 o 
  -2   1  12       92.56       92.83      3.74 o 
  -1   1  12       48.01       49.63      2.60 o 
   0   1  12      465.05      475.59      6.42 o 
   1   1  12        9.41        9.00      1.38 o 
   2   1  12        5.53        3.92      4.41 o 
   3   1  12       12.08       10.66      3.92 o 
   4   1  12        0.79       -1.87      3.62 o 
   5   1  12        0.27        0.88      4.69 o 
  -5   2  12       56.94       51.91      4.70 o 
  -4   2  12       39.83       49.85      4.68 o 
  -3   2  12      455.99      451.25      8.77 o 
  -2   2  12      359.65      342.74      6.97 o 
  -1   2  12      616.34      617.41      9.14 o 
   0   2  12      405.85      396.54      5.76 o 
   1   2  12     1035.92     1016.86     14.82 o 
   2   2  12       30.58       31.80      2.68 o 
   3   2  12      152.23      145.11      7.41 o 
   4   2  12      172.23      171.07      8.96 o 
   5   2  12       74.06       76.52      7.41 o 
  -4   3  12        1.04        5.88      3.78 o 
  -3   3  12        8.86       11.19      3.46 o 
  -2   3  12        0.23       -1.78      1.78 o 
  -1   3  12        0.01        0.44      1.66 o 
   0   3  12        0.13        1.04      1.52 o 
   1   3  12       32.35       28.50      2.22 o 
   2   3  12        2.14        0.29      2.23 o 
   3   3  12        0.36        7.23      3.87 o 
   4   3  12        0.10        4.13      4.38 o 
  -4   4  12       46.87       50.36      5.27 o 
  -3   4  12      289.31      304.59      8.99 o 
  -2   4  12      271.43      266.80      5.68 o 
  -1   4  12      355.34      338.31      6.39 o 
   0   4  12      356.28      350.98      9.24 o 
   1   4  12      770.72      802.53     12.64 o 
   2   4  12        1.76       -0.04      2.62 o 
   3   4  12      137.49      142.13      7.88 o 
   4   4  12       73.60       80.52      7.13 o 
  -4   5  12        0.21       -2.46      3.93 o 
  -3   5  12       90.53       78.50      5.00 o 
  -2   5  12       33.12       37.34      3.66 o 
  -1   5  12        2.72        4.40      2.06 o 
   0   5  12       67.30       63.68      3.19 o 
   1   5  12       29.86       31.44      2.93 o 
   2   5  12        0.13        0.75      3.10 o 
   3   5  12        0.11        2.74      3.38 o 
  -3   6  12       45.04       49.70      5.10 o 
  -2   6  12       85.00       98.88      5.29 o 
  -1   6  12      143.57      136.09      6.84 o 
   0   6  12       81.82       88.60      4.25 o 
   1   6  12      213.36      220.70      7.57 o 
   2   6  12      263.41      229.71      9.85 o 
   3   6  12      245.47      223.25     14.86 o 
  -2   7  12       15.15       17.26      4.00 o 
  -1   7  12       16.59       18.11      3.72 o 
   0   7  12       60.72       56.25      5.28 o 
   1   7  12        0.01        3.59      3.56 o 
   2   7  12        3.73        2.85      5.82 o 
  -5   1  13       91.39      111.73      6.87 o 
  -4   1  13       58.54       68.28      4.34 o 
  -3   1  13      134.78      135.89      4.41 o 
  -2   1  13      635.80      646.63     12.47 o 
  -1   1  13      719.73      700.01     13.07 o 
   0   1  13      119.89      117.90      3.03 o 
   1   1  13      451.62      444.40      7.76 o 
   2   1  13      577.41      579.92     14.68 o 
   3   1  13      126.67      115.08      9.75 o 
   4   1  13       78.18       94.15      7.42 o 
  -4   2  13       12.22       12.80      4.07 o 
  -3   2  13        1.68        6.24      2.56 o 
  -2   2  13        8.29        3.56      3.03 o 
  -1   2  13       24.30       27.77      2.19 o 
   0   2  13        0.92       -0.02      1.20 o 
   1   2  13        1.82        3.73      1.83 o 
   2   2  13       68.43       61.31      3.63 o 
   3   2  13        0.00        0.68      3.66 o 
   4   2  13        0.01        6.37      4.51 o 
  -4   3  13      253.33      257.40      8.86 o 
  -3   3  13      119.52      114.22      5.75 o 
  -2   3  13      163.58      157.28      4.78 o 
  -1   3  13      258.83      251.83      5.29 o 
   0   3  13      516.96      506.92      8.03 o 
   1   3  13     1222.44     1198.54     18.01 o 
   2   3  13        2.03        3.71      2.49 o 
   3   3  13      283.01      285.19     13.78 o 
   4   3  13      138.68      128.34      8.42 o 
  -4   4  13       11.10       10.14      4.31 o 
  -3   4  13       19.57       18.65      5.52 o 
  -2   4  13        1.89        5.01      2.13 o 
  -1   4  13        1.65        2.43      1.91 o 
   0   4  13        0.25       -0.40      1.80 o 
   1   4  13        6.40       10.52      3.04 o 
   2   4  13       10.30        6.38      3.01 o 
   3   4  13        3.62        4.47      4.18 o 
   4   4  13        0.37        3.48      4.54 o 
  -3   5  13       58.88       61.06      4.79 o 
  -2   5  13      202.95      205.00      6.63 o 
  -1   5  13      177.00      174.77      4.90 o 
   0   5  13       68.81       84.31      3.70 o 
   1   5  13      138.31      141.78      7.64 o 
   2   5  13      366.07      359.46     15.54 o 
   3   5  13       97.50       87.80      7.18 o 
  -3   6  13        3.22        1.64      3.46 o 
  -2   6  13        0.05        1.79      3.23 o 
  -1   6  13       27.14       35.98      3.88 o 
   0   6  13        0.20        2.86      2.37 o 
   1   6  13       14.51       15.13      4.31 o 
   2   6  13        2.46        4.23      3.54 o 
  -1   7  13      127.68      130.49      6.04 o 
   0   7  13       34.85       34.94      3.93 o 
   1   7  13      112.62      101.55      6.25 o 
  -4   0  14       47.51       52.20      5.91 o 
  -3   0  14       61.26       63.28      7.38 o 
  -2   0  14      378.88      364.53     10.55 o 
  -1   0  14      741.50      734.76     28.09 o 
   0   0  14      262.23      261.91      7.56 o 
   1   0  14      947.57      918.33     29.28 o 
   2   0  14      892.01      796.62     27.03 o 
   3   0  14       76.19       85.33      9.15 o 
   4   0  14      128.31       98.53     10.88 o 
  -4   1  14        4.71        1.83      3.07 o 
  -3   1  14        2.88        1.16      2.50 o 
  -2   1  14      104.26      107.63      5.27 o 
  -1   1  14       19.30       20.97      2.31 o 
   0   1  14      200.37      202.27      4.14 o 
   1   1  14       57.45       59.30      2.87 o 
   2   1  14      108.36       92.19     12.22 o 
   3   1  14       42.21       36.94      8.09 o 
   4   1  14        4.52       -0.63      4.24 o 
  -4   2  14      238.02      232.39      8.44 o 
  -3   2  14       54.28       67.44      3.91 o 
  -2   2  14      328.81      341.87      7.29 o 
  -1   2  14      260.92      258.50      6.92 o 
   0   2  14      457.95      433.22      7.03 o 
   1   2  14       90.97       91.99      3.78 o 
   2   2  14      238.69      240.69      7.02 o 
   3   2  14      183.61      180.59     12.90 o 
   4   2  14       67.98       68.58      6.93 o 
  -4   3  14        0.14        5.96      4.24 o 
  -3   3  14        7.61       12.00      3.74 o 
  -2   3  14        2.16        4.38      2.42 o 
  -1   3  14        0.47       -0.03      1.88 o 
   0   3  14        0.50        3.11      1.82 o 
   1   3  14        6.09        8.03      2.35 o 
   2   3  14        3.96        1.59      3.66 o 
   3   3  14        0.67        6.30      4.42 o 
   4   3  14        0.00        5.16      4.89 o 
  -4   4  14      185.14      187.78      8.15 o 
  -3   4  14       69.45       68.13      5.27 o 
  -2   4  14      200.81      195.12      6.17 o 
  -1   4  14      146.72      154.49      4.56 o 
   0   4  14      217.81      218.62      6.66 o 
   1   4  14       81.95       94.86      6.20 o 
   2   4  14      189.22      186.51      6.80 o 
   3   4  14       98.56      104.45     13.91 o 
  -3   5  14        0.84       -3.14      3.14 o 
  -2   5  14       29.42       33.79      5.04 o 
  -1   5  14        0.39        4.97      2.34 o 
   0   5  14       81.40       80.72      4.60 o 
   1   5  14       48.81       51.47      4.57 o 
   2   5  14       27.26       29.91      7.09 o 
   3   5  14       19.17       20.83      5.49 o 
  -2   6  14      111.64      115.85      5.80 o 
  -1   6  14      224.10      201.58      6.75 o 
   0   6  14       78.58       96.06      4.98 o 
   1   6  14      251.25      247.36      8.36 o 
   2   6  14      228.50      227.54      8.46 o 
  -1   7  14        8.17        3.78      3.44 o 
   0   7  14       15.81       21.58      4.61 o 
   1   7  14        3.41       -0.47      5.47 o 
  -4   1  15       94.14      101.64      5.57 o 
  -3   1  15       58.25       61.07      5.26 o 
  -2   1  15      243.05      239.15      6.15 o 
  -1   1  15      239.10      230.80      5.58 o 
   0   1  15      606.04      596.28     13.38 o 
   1   1  15      126.47      129.39      6.96 o 
   2   1  15      293.41      294.05     12.50 o 
   3   1  15       48.84       49.86      5.81 o 
   4   1  15       45.12       48.19      6.47 o 
  -4   2  15       49.31       46.14      5.68 o 
  -3   2  15        0.29       -2.52      2.52 o 
  -2   2  15       10.14       12.61      2.63 o 
  -1   2  15       35.32       30.22      2.60 o 
   0   2  15       30.97       34.40      3.39 o 
   1   2  15      326.40      320.99      6.90 o 
   2   2  15        4.71        7.50      3.90 o 
   3   2  15       15.69       12.58      4.73 o 
   4   2  15       17.32       15.42      5.37 o 
  -4   3  15      214.58      221.19      8.67 o 
  -3   3  15      134.95      150.67      6.69 o 
  -2   3  15      207.39      215.89      8.55 o 
  -1   3  15      188.83      190.92      4.85 o 
   0   3  15      355.44      353.43      6.59 o 
   1   3  15       68.01       68.06      6.18 o 
   2   3  15      416.28      415.32     13.08 o 
   3   3  15      313.61      311.28     12.42 o 
   4   3  15       95.51       90.48      8.08 o 
  -3   4  15        0.09       -3.46      3.46 o 
  -2   4  15        7.32        6.55      3.02 o 
  -1   4  15       13.28       14.71      2.51 o 
   0   4  15       29.11       29.08      3.19 o 
   1   4  15      245.85      234.11      6.53 o 
   2   4  15        4.05        5.45      4.64 o 
   3   4  15        9.99       10.00      5.01 o 
  -3   5  15       15.47       12.60      4.46 o 
  -2   5  15      102.73       97.97      5.33 o 
  -1   5  15       98.41      103.08      5.00 o 
   0   5  15      283.07      300.17      7.72 o 
   1   5  15       57.92       57.92      4.27 o 
   2   5  15      175.05      166.56      9.10 o 
   3   5  15       30.78       41.98      6.52 o 
  -2   6  15       12.35       15.07      3.90 o 
  -1   6  15       19.85       17.80      3.62 o 
   0   6  15        0.07        4.34      3.81 o 
   1   6  15        0.05        1.37      3.03 o 
   2   6  15        2.11        3.58      5.01 o 
  -4   0  16        8.68       11.33      6.02 o 
  -3   0  16      240.26      238.34     15.83 o 
  -2   0  16      224.30      235.00     17.94 o 
  -1   0  16      282.21      297.50      9.42 o 
   0   0  16      428.97      444.26     11.27 o 
   1   0  16      458.06      469.58     19.00 o 
   2   0  16      546.70      504.46     20.69 o 
   3   0  16       96.44      105.36     11.01 o 
   4   0  16       56.14       55.18      9.82 o 
  -4   1  16        6.37        2.66      3.38 o 
  -3   1  16       15.28       15.33      3.18 o 
  -2   1  16        0.22        2.26      2.43 o 
  -1   1  16       59.71       54.80      4.19 o 
   0   1  16        1.63        5.59      1.87 o 
   1   1  16       64.81       51.90      9.47 o 
   2   1  16       11.06        8.00      6.10 o 
   3   1  16        1.25       -3.52      4.10 o 
   4   1  16        3.54        2.22      4.90 o 
  -4   2  16      117.53      118.21      5.86 o 
  -3   2  16       70.98       76.70      5.85 o 
  -2   2  16      179.17      169.87     11.05 o 
  -1   2  16       57.58       65.52      3.51 o 
   0   2  16      563.39      564.08     10.29 o 
   1   2  16       43.51       47.59      7.09 o 
   2   2  16      105.93      124.13     14.26 o 
   3   2  16      142.67      137.73     10.31 o 
  -3   3  16        0.23       -1.29      4.74 o 
  -2   3  16        0.23        3.96      2.54 o 
  -1   3  16        1.47        3.30      2.08 o 
   0   3  16       15.55       21.49      2.92 o 
   1   3  16        0.91        0.84      2.94 o 
   2   3  16        2.34        7.83      4.61 o 
   3   3  16        0.22        6.83      4.77 o 
  -3   4  16       50.90       49.99      5.31 o 
  -2   4  16      106.34      102.56      7.37 o 
  -1   4  16       64.57       65.63      4.80 o 
   0   4  16      270.61      277.53      7.19 o 
   1   4  16       10.66       13.75      3.13 o 
   2   4  16       93.98       91.09      7.37 o 
   3   4  16       55.93       37.51      6.18 o 
  -2   5  16        2.89        3.48      3.33 o 
  -1   5  16       11.93       13.30      3.39 o 
   0   5  16        2.52        7.67      2.95 o 
   1   5  16       31.11       28.12      3.73 o 
   2   5  16       11.02       10.00      5.24 o 
  -1   6  16       90.29       83.38     11.01 o 
   0   6  16      122.17      119.64      7.95 o 
   1   6  16      134.19      115.43      7.19 o 
  -3   1  17      158.33      159.48      5.86 o 
  -2   1  17      178.06      177.24      6.57 o 
  -1   1  17       81.79       88.30      4.16 o 
   0   1  17      169.09      159.06      7.11 o 
   1   1  17      251.82      254.46      9.86 o 
   2   1  17       88.94      100.52      7.30 o 
   3   1  17       90.16       91.94      7.64 o 
  -3   2  17        4.06        3.97      3.09 o 
  -2   2  17        8.09        1.75      2.29 o 
  -1   2  17       14.28       14.33      2.69 o 
   0   2  17       12.19       15.69      3.08 o 
   1   2  17       59.75       61.52      6.03 o 
   2   2  17       29.20       28.67      5.45 o 
   3   2  17        7.37        3.88      4.92 o 
  -3   3  17       55.81       63.66      5.52 o 
  -2   3  17       98.54      110.91      7.47 o 
  -1   3  17      157.64      162.98      6.24 o 
   0   3  17      392.65      384.59      8.49 o 
   1   3  17       68.74       77.91      6.72 o 
   2   3  17      170.09      173.30      9.31 o 
   3   3  17       52.80       59.14      7.39 o 
  -2   4  17        2.26        0.85      3.59 o 
  -1   4  17        7.06        8.15      3.05 o 
   0   4  17        1.37        4.68      2.89 o 
   1   4  17       43.40       46.06      4.79 o 
   2   4  17        4.76        4.56      6.30 o 
  -2   5  17       91.02       92.56      5.53 o 
  -1   5  17       41.24       45.82      5.10 o 
   0   5  17       83.62       87.04      6.70 o 
   1   5  17      202.84      189.25      7.82 o 
  -3   0  18      139.32      134.06     17.24 o 
  -1   0  18      337.17      353.93     10.77 o 
   0   0  18      136.29      145.42     11.74 o 
   1   0  18      168.98      168.70     12.10 o 
   2   0  18       68.96       74.68      9.75 o 
   3   0  18       86.38       97.03     11.64 o 
  -3   1  18       15.91       21.97      4.08 o 
  -2   1  18        0.46        0.87      2.67 o 
  -1   1  18       46.62       43.82      5.02 o 
   0   1  18      123.28      134.99      7.84 o 
   1   1  18       74.24       89.28      6.89 o 
   2   1  18       25.32       23.57      5.50 o 
   3   1  18        1.99        7.18      5.06 o 
  -3   2  18       71.47       70.02      4.63 o 
  -2   2  18       68.38       69.84      4.24 o 
  -1   2  18      130.25      137.97      5.98 o 
   0   2  18       63.90       63.91      6.21 o 
   1   2  18      278.22      292.52     15.95 o 
   2   2  18      113.98      130.27      8.59 o 
   3   2  18       52.87       45.71      6.79 o 
  -2   3  18        0.47        0.29      2.88 o 
  -1   3  18        0.18       -0.06      5.98 o 
   0   3  18        2.32        6.38      3.45 o 
   1   3  18        1.99        4.17      4.73 o 
   2   3  18        0.00        6.48      5.13 o 
  -2   4  18       40.27       41.41      4.85 o 
  -1   4  18       61.78       61.32      5.56 o 
   0   4  18       48.60       48.88      4.09 o 
   1   4  18      177.71      179.47      9.68 o 
   2   4  18       59.83       54.44      7.08 o 
  -1   5  18       17.88       15.45      4.53 o 
   0   5  18       77.26       67.11      5.33 o 
   1   5  18       29.28       31.06      6.11 o 
  -3   1  19       62.63       66.16      4.68 o 
  -2   1  19       73.01       75.20      5.23 o 
  -1   1  19      280.97      288.51     10.89 o 
   0   1  19       18.47       23.44      5.17 o 
   1   1  19      160.23      157.36     14.89 o 
   2   1  19       66.31       60.10     14.26 o 
  -2   2  19       10.63        9.52      3.15 o 
  -1   2  19       12.69       15.74      3.67 o 
   0   2  19       74.35       61.31      6.42 o 
   1   2  19        0.86        7.02      4.75 o 
   2   2  19       20.85       26.03      5.92 o 
  -2   3  19       19.15       20.52      4.06 o 
  -1   3  19       90.83      104.70      5.81 o 
   0   3  19      104.26      113.79      7.97 o 
   1   3  19      157.78      148.06     25.12 o 
   2   3  19      107.01      119.97      9.14 o 
  -1   4  19        3.36        6.08      2.97 o 
   0   4  19       60.78       61.57      5.69 o 
   1   4  19        1.20        6.50      5.00 o 
  -2   0  20       95.75       96.37     16.47 o 
  -1   0  20      105.40      107.74     11.31 o 
   0   0  20       84.49       94.02     10.88 o 
   1   0  20      132.24      128.84     12.50 o 
   2   0  20       49.78       43.54      9.35 o 
  -2   1  20        0.86        2.95      3.55 o 
  -1   1  20        4.47       16.68      5.23 o 
   0   1  20       38.38       43.22      6.35 o 
   1   1  20        7.05        3.80      6.67 o 
   2   1  20        0.09        6.96      5.28 o 
  -2   2  20       13.66       11.89      3.30 o 
  -1   2  20      201.45      191.50      9.37 o 
   0   2  20       48.75       60.76      6.90 o 
   1   2  20       80.81       94.42     22.32 o 
   2   2  20       74.95       83.68     14.08 o 
  -1   3  20        1.52        6.06      4.76 o 
   0   3  20        0.49        2.64      4.96 o 
   1   3  20        1.81        7.77      5.37 o 
  -1   1  21       50.53       54.79      7.48 o 
   0   1  21       81.50       94.56      7.91 o 
   1   1  21       66.66       68.14     15.20 o 
  -1   2  21        3.62       11.16      5.44 o 
   0   2  21       19.28       22.66      5.91 o 
                                                 
